# Supplementary material for: Effects of Ambient pH on the Growth and Development, Pathogenicity, and Diacetoxyscirpenol Accumulation of Muskmelon Fruit Caused by Fusarium sulphureum
Source: J Fungi (Basel). 2024 Nov 3;10(11):765. doi: 10.3390/jof10110765 (PMC11595694; doi:10.3390/jof10110765)
Supplement: Supplementary file 1 [file jof-10-00765-s001.zip]

Archive with 1 entries (1 files):
- jof-3247764-supplementary.pdf
